# Supplementary material for: Insights into the Genes Involved in ABA Biosynthesis and Perception during Development and Ripening of the Chilean Strawberry Fruit
Source: Int J Mol Sci. 2023 May 10;24(10):8531. doi: 10.3390/ijms24108531 (PMC10217956; doi:10.3390/ijms24108531)
Supplement: Supplementary file 1 [file ijms-24-08531-s001.zip]

Archive with 1 entries (1 files):
- ijms-2372387-supplementary.pdf
